# Supplementary material for: Proteomics and personalized PDX models identify treatment for a progressive malignancy within an actionable timeframe
Source: EMBO Mol Med. 2025 Apr 1;17(4):625–44. doi: 10.1038/s44321-025-00212-8 (PMC11982353; doi:10.1038/s44321-025-00212-8)
Supplement: Supplementary file 3 — Source data Fig. 1 [file 44321_2025_212_MOESM3_ESM.zip]

Archive with 7 entries (5 files):
- Figure 1/
- Figure 1/.DS_Store
- Figure 1/1C/
- Figure 1/1C/Figure 1C_PR_HnE10x.tif
- Figure 1/1C/Figure 1C_R1_HnE10x.tif
- Figure 1/1C/Figure 1C_R2_HnE10x.tif
- Figure 1/1C/Figure 1C_R3_HnE10x.tif
