# Supplementary material for: Proteomics and personalized PDX models identify treatment for a progressive malignancy within an actionable timeframe
Source: EMBO Mol Med. 2025 Apr 1;17(4):625–44. doi: 10.1038/s44321-025-00212-8 (PMC11982353; doi:10.1038/s44321-025-00212-8)
Supplement: Supplementary file 4 — Source data Fig. 2 [file 44321_2025_212_MOESM4_ESM.zip]

Archive with 34 entries (28 files):
- Figure 2/
- __MACOSX/._Figure 2
- Figure 2/.DS_Store
- __MACOSX/Figure 2/._.DS_Store
- Figure 2/2F/
- __MACOSX/Figure 2/._2F
- Figure 2/2C/
- __MACOSX/Figure 2/._2C
- Figure 2/2D/
- __MACOSX/Figure 2/._2D
- Figure 2/2E/
- __MACOSX/Figure 2/._2E
- Figure 2/2B/
- __MACOSX/Figure 2/._2B
- Figure 2/2F/Figure 2 F_CAM-HnE.tif
- __MACOSX/Figure 2/2F/._Figure 2 F_CAM-HnE.tif
- Figure 2/2F/Figure 2 F_CAM-SHMT2.tif
- __MACOSX/Figure 2/2F/._Figure 2 F_CAM-SHMT2.tif
- Figure 2/2C/Figure 2 C-PR-shmt2.tif
- __MACOSX/Figure 2/2C/._Figure 2 C-PR-shmt2.tif
- Figure 2/2C/Figure 2 C-R1-shmt2.tif
- __MACOSX/Figure 2/2C/._Figure 2 C-R1-shmt2.tif
- Figure 2/2C/Figure 2 C-R2-shmt2.tif
- __MACOSX/Figure 2/2C/._Figure 2 C-R2-shmt2.tif
- Figure 2/2C/Figure 2 C-R3-shmt2.tif
- __MACOSX/Figure 2/2C/._Figure 2 C-R3-shmt2.tif
- Figure 2/2D/Source-data_Fig2D.xlsx
- __MACOSX/Figure 2/2D/._Source-data_Fig2D.xlsx
- Figure 2/2E/Figure 2 E_Mouse_SHMT2-settlePDX.tif
- __MACOSX/Figure 2/2E/._Figure 2 E_Mouse_SHMT2-settlePDX.tif
- Figure 2/2E/Figure 2 E_Mouse_HnE-settlePDX.tif
- __MACOSX/Figure 2/2E/._Figure 2 E_Mouse_HnE-settlePDX.tif
- Figure 2/2B/Figure 2 B-SHMT2_Numerical data.xlsx
- __MACOSX/Figure 2/2B/._Figure 2 B-SHMT2_Numerical data.xlsx
