# Supplementary material for: Proteomics and personalized PDX models identify treatment for a progressive malignancy within an actionable timeframe
Source: EMBO Mol Med. 2025 Apr 1;17(4):625–44. doi: 10.1038/s44321-025-00212-8 (PMC11982353; doi:10.1038/s44321-025-00212-8)
Supplement: Supplementary file 4 — Source data Fig. 2 [file 44321_2025_212_MOESM4_ESM.zip › Figure 2/2D/Source-data_Fig2D.xlsx]

## Sheet: 15-012v1b3_Path-score
1	2	3	4	5	6	7	8	9	10	11	12
24	23	22	21	20	19	18	17	16	15	14	13
25	26	27	28	29	30	31	32	33	34	35	36
48	47	46	45	44	43	42	41	40	39	38	37
49	50	51	52	53	54	55	56	57	58	59	60
72	71	70	69	68	67	66	65	64	63	62	61
73	74
Core	Staining Intensity	Distribution of Cells	Diagnosing	Other Notes	Column1	SHMT2 Scoring Key
1	3	3				Granulocytes baseline 3
2	2	3				Zero staining	0
3	0	0				weak or blush staining	1
4	0	0				moderate staining, less than a granulocyte	2
5	2	2				strong staining, ganulocyte or darker	3
6	3	3				Distribution
7	0	0				0% tumor	0
8	1	3				1-25% tumor	1
9	1	2				25-50% tumor	2
10	1	3				>50% tumor	3
11	1	2				Other considerations?
12	1	2				biphasic tumors, note in separate column epitheilal from mesenchymal
13	1	2
14	na					NT	no tumor
15	2	2				DC	dropped core
16	2	3				NA	Not applicable, can't assess
17	2	3
18	2	3
19	1	3
20	3	3
21	1	3
22	1	3
23	1	3
24	0	0
25	1	3
26	2	3
27	dc
28	2	2
29	2	1
30	2	1
31	nt
32	nt
33	1	3
34	1	3
35	1	3
36	1	3
37	1	3
38	1	3
39	2	2
40	1	3
41	2	3
42	1	3
43	3	3
44	3	2
45	dc
46	dc
47	1	3
48	dc
49	dc
50	nt
51	dc
52	na
53	1	2
54	1	3
55	dc
56	1	3
57	3	3
58	0	0
59	2	2
60	na
61	1	3		high background
62	dc
63	2	3
64	1	3
65	nt
66	nt
67	dc
68	2	2
69	1	3
70	2	3
71	0	0
72	2	3
73	1	2
74	2	2

## Sheet: 15-012_CoreID
Core ID	Class	Diagnosis	Tumor Type	Pathology
1	malignant	carc	Adeno	COLONIC ADENOCARCINOMA
2	malignant	carc	Adeno	COLONIC ADENOCARCINOMA
3	malignant	carc	Adeno	COLONIC ADENOCARCINOMA
4			Adenoma	Colon Adenoma
5	malignant	carc	Carcinoma	Colon Carcinoma
6	malignant	carc	Papillary	THYROID PAPILLARY CA
7	malignant	carc	Papillary	THYROID PAPILLARY CA
8	malignant	carc	squamous cell	LUNG SQ CELL CARCINOMA
9	malignant	carc	squamous cell	LUNG SQ CELL CARCINOMA
10	malignant	carc	squamous cell	LUNG SQ CELL CARCINOMA
11	malignant	carc	Adeno	LUNG ADENOCARCINOMA
12	malignant	carc	Adeno	LUNG ADENOCARCINOMA
13	malignant	carc	Adeno	LUNG ADENOCARCINOMA
14	malignant	carc		LUNG SMALL CELL CARCINOMA
15	malignant	carc		LUNG SMALL CELL CARCINOMA
16	malignant	carc		LUNG SMALL CELL CARCINOMA
17		melanoma		MELANOMA
18		melanoma		MELANOMA
19		melanoma		MELANOMA
20	malignant	carc	LMS	LEIOMYOSARCOMA
21	malignant	carc	LMS	LEIOMYOSARCOMA
22	malignant	carc	LMS	LEIOMYOSARCOMA
23	malignant	carc	fiborous	MFH
24	malignant	carc	fiborous	MFH
25	malignant	carc	fiborous	MFH
26				LARGE CELL LYMPHOMA
27				LARGE CELL LYMPHOMA
28				LARGE CELL LYMPHOMA
29			mesothelioma	EPITHELIOID MESOTHELIOMA
30			mesothelioma	EPITHELIOID MESOTHELIOMA
31			mesothelioma	EPITHELIOID MESOTHELIOMA
32			mesothelioma	SARCOMATOID MESOTHELIOMA
33			mesothelioma	SARCOMATOID MESOTHELIOMA
34			mesothelioma	SARCOMATOID MESOTHELIOMA
35	malignant	carc		BREAST CA
36	malignant	carc		BREAST CA
37	malignant	carc		BREAST CA
38	malignant	carc	serous	OVARIAN SEROUS CARCINOMA
39	malignant	carc	serous	OVARIAN SEROUS CARCINOMA
40	malignant	carc	serous	OVARIAN SEROUS CARCINOMA
41	malignant	carc	hepatocellular	HEPATOCELLULAR CA
42	malignant	carc	hepatocellular	HEPATOCELLULAR CA
43	malignant	carc	hepatocellular	HEPATOCELLULAR CA
44	malignant	carc	Renal Cell	RENAL CELL CARCINOMA
45	malignant	carc	Renal Cell	RENAL CELL CARCINOMA
46	malignant	carc	Renal Cell	RENAL CELL CARCINOMA
47	malignant	carc		PANCREATIC CARCINOMA
48	Normal	Normal		NORMAL DUODENUM
49	malignant	carc		GASTERIC CARCINOMA
50	malignant	carc		GASTERIC CARCINOMA
51				PANCREATIC NEUROENDOCRINE TUMOR
52				PANCREATIC NEUROENDOCRINE TUMOR
53		carc	carcinioid	CARCINOID
54	malignant	carc	germ cell	EMBRYONAL CARCINOMA
55		carc	squamous cell	SKIN SQ CELL CARCINOMA
56				SKIN BCC
57				MESOTHELIAL HYPERPLASIA
58	malignant	carc		Low grade endometrial Carcinoma
59	malignant	carc		High grade endometrial Carcinoma
60	Normal	Normal		Normal Colon
61	Normal	Normal		NORMAL KIDNEY
62				LUNG
63				LIVER
64				FALLOPIAN TUBE
65	Normal	Normal		Normal Skin
66				SKIN
67				PANCREAS
68				ADRENAL
69				CEREBELLUM
70				NEOCORTEX
71				COLON
72				COLON
73				Heart
74				Squamous Cell Carcinoma

## Sheet: 15-012 Sector Map
15-012 Mixed Tumour Rebuild - Sector Map
Sector 1	1	2	3	4	5	6	7	8	9	10	11	12
1	1	2	3	4	5	6	7	8	9	10	11	12
2	24	23	22	21	20	19	18	17	16	15	14	13
3	25	26	27	28	29	30	31	32	33	34	35	36
4	48	47	46	45	44	43	42	41	40	39	38	37
5	49	50	51	52	53	54	55	56	57	58	59	60
6	72	71	70	69	68	67	66	65	64	63	62	61
7	73	74

## Sheet: 21-003v1_Path-score
1	2	3	4	5	6	7	8	9	10	11	12
24	23	22	21	20	19	18	17	16	15	14	13
25	26	27	28	29	30	31	32	33	34	35	36
48	47	46	45	44	43	42	41	40	39	38	37
49	50	51	52	53	54	55	56	57	58	59	60
72	71	70	69	68	67	66	65	64	63	62	61
73	74	75	76	77	78	79	80	81	82	83	84
96	95	94	93	92	91	90	89	88	87	86	85
97	98	99	100	101	102	103	104	105	106	107	108
										110	109
Core	Staining Intensity	Distribution of Cells	Diagnosing	Other Notes	Column1	SHMT2 Scoring Key
1	1	3				Granulocytes baseline 3
2	1	3				Zero staining	0
3	1	3				weak or blush staining	1
4	1	3				moderate staining, less than a granulocyte	2
5	1	3				strong staining, ganulocyte or darker	3
6	1	3				Distribution
7	3	3				0% tumor	0
8	3	3				1-25% tumor	1
9	2	3				25-50% tumor	2
10	2	3				>50% tumor	3
11	1	3				Other considerations?
12	1	3				biphasic tumors, note in separate column epitheilal from mesenchymal
13	1	3
14	1	3				NT	no tumor
15	nt					DC	dropped core
16	1	3				NA	Not applicable, can't assess
17	1	3
18	1	3
19	2	3
20	2	3
21	2	1
22	2	2
23	0	0
24	0	0
25	2	3
26	na
27	0	0
28	0	0
29	1	3
30	1	3
31	1	3
32	1	3
33	0	0
34	1	2
35	1	3
36	1	3
37	2	2
38	1	3
39	1	3
40	nt
41	2	3
42	2	3
43	nt	1
44	1	2
45	1	3
46	1	3
47	nt
48	1	3
49	1	3
50	1	3
51	1	3
52	2	2
53	1	3
54	1	3
55	nt
56	1	3
57	nt
58	nt
59	1	3
60	1	3		note clusters of inflammatory cells appear strong positive
61	0	0
62	0	0
63	nt
64	1	3
65	1	3
66	1	3
67	0	0
68	0	0
69	1	3
70	1	3
71	2	3
72	2	3
73	0	0
74	0	0
75	0	0
76	0	0
77	1	3
78	1	3
79	2	3
80	2	3
81	2	3
82	2	3
83	2	3
84	2	3
85	1	3
86	1	3
87	1	3
88	1	3
89	1	3
90	nt
91	0	0
92	0	0
93	0	0
94	0	0
95	0	0
96	0	0
97	1	3
98	1	3
99	1	1
100	1	1
101	0	0
102	0	0
103	1	3
104	1	3
105	1	3
106	1	3
107	1	3
108	1	3
109	0	0
110	0	0

## Sheet: 21-003_CoreID
CoreID	Array - Core ID	Hospital/Site
1	14-005 UBC Breast Cancer array - 1	UBC
2	14-005 UBC Breast Cancer array - 5	UBC
3	14-005 UBC Breast Cancer array - 11	UBC
4	14-005 UBC Breast Cancer array - 16	UBC
5	14-005 UBC Breast Cancer array - 17	UBC
6	14-005 UBC Breast Cancer array - 19	UBC
7	14-005 UBC Breast Cancer array - 25	UBC
8	14-005 UBC Breast Cancer array - 59	UBC
9	14-005 UBC Breast Cancer array - 82	UBC
10	14-005 UBC Breast Cancer array - 96	UBC
11	14-005 UBC Breast Cancer array - 99	UBC
12	08-012 Lung Carcinoma Rebuilt Array - 104	VGH
13	08-012 Lung Carcinoma Rebuilt Array - 33	VGH
14	08-012 Lung Carcinoma Rebuilt Array - 85	VGH
15	08-012 Lung Carcinoma Rebuilt Array - 4	VGH
16	08-012 Lung Carcinoma Rebuilt Array - 96	VGH
17	08-012 Lung Carcinoma Rebuilt Array - 16	VGH
18	08-012 Lung Carcinoma Rebuilt Array - 116	VGH
19	08-012 Lung Carcinoma Rebuilt Array - 121	VGH
20	08-001 - Ovarian Tumor Bank Array - 6	VOA Bank
21	08-001 - Ovarian Tumor Bank Array - 7	VOA Bank
22	08-001 - Ovarian Tumor Bank Array - 12	VOA Bank
23	08-001 - Ovarian Tumor Bank Array -13	VOA Bank
24	08-001 - Ovarian Tumor Bank Array - 24	VOA Bank
25	08-001 - Ovarian Tumor Bank Array - 25	VOA Bank
26	08-001 - Ovarian Tumor Bank Array - 42	VOA Bank
27	08-001 - Ovarian Tumor Bank Array - 133	VOA Bank
28	08-001 - Ovarian Tumor Bank Array - 366	VOA Bank
29	08-001 - Ovarian Tumor Bank Array - 367	VOA Bank
30	13-007 Pancreatic Tumour Bank Array - 1	VGH
31	13-007 Pancreatic Tumour Bank Array - 9	VGH
32	13-007 Pancreatic Tumour Bank Array - 12	VGH
33	13-007 Pancreatic Tumour Bank Array - 13	VGH
34	13-007 Pancreatic Tumour Bank Array - 427	VGH
35	13-007 Pancreatic Tumour Bank Array - 24	VGH
36	13-007 Pancreatic Tumour Bank Array - 28	VGH
37	13-007 Pancreatic Tumour Bank Array - 86	VGH
38	13-007 Pancreatic Tumour Bank Array - 453	VGH
39	Bladder Grade TMA 2016	VGH (stored at VPC)
40	Bladder Grade TMA 2016	VGH (stored at VPC)
41	Bladder Grade TMA 2016	VGH (stored at VPC)
42	Bladder Grade TMA 2016	VGH (stored at VPC)
43	Bladder Grade TMA 2016	VGH (stored at VPC)
44	Bladder Grade TMA 2016	VGH (stored at VPC)
45	Bladder Grade TMA 2016	VGH (stored at VPC)
46	GLEASON-2014-1 (Prostate)	VGH (stored at VPC)
47	GLEASON-2014-1 (Prostate)	VGH (stored at VPC)
48	GLEASON-2014-1 (Prostate)	VGH (stored at VPC)
49	GLEASON-2014-1 (Prostate)	VGH (stored at VPC)
50	GLEASON-2014-1 (Prostate)	VGH (stored at VPC)
51	GLEASON-2014-1 (Prostate)	VGH (stored at VPC)
52	GLEASON-2014-1 (Prostate)	VGH (stored at VPC)
53	09-006 Epithelioid Sarcoma - 45	VGH
54	09-006 Epithelioid Sarcoma - 1	VGH
55	tonsil (control)	VGH

## Sheet: 21-003 Sector Map
21-003 - GITR DSP TMA - Sector Map
Sector 1	1	2	3	4	5	6	7	8	9	10	11	12
1	1	1	2	2	3	3	4	4	5	5	6	6
2	12	12	11	11	10	10	9	9	8	8	7	7
3	13	13	14	14	15	15	16	16	17	17	18	18
4	24	24	23	23	22	22	21	21	20	20	19	19
5	25	25	26	26	27	27	28	28	29	29	30	30
6	36	36	35	35	34	34	33	33	32	32	31	31
7	37	37	38	38	39	39	40	40	41	41	42	42
8	48	48	47	47	46	46	45	45	44	44	43	43
9	49	49	50	50	51	51	52	52	53	53	54	54
10											tonsil	tonsil

## Sheet: combined-scores
		scores
Tumor type	cases/patient	0	1+	2+	3+
Liver	3	0	1	1	1
Melanoma	3	0	1	2	0
Leiomyosarcoma	3	0	2	0	1
Settle	6	0	2	4	0
Colon	5	2	0	2	1
Breast	14	0	10	3	1
Lung	16	2	11	3	0
Ovarian	12	0	10	2	0
Pancreas	9	4	4	1	0
Bladder	7	0	4	3	0
Prostate	7	4	3	0	0
