# Supplementary material for: Proteomics and personalized PDX models identify treatment for a progressive malignancy within an actionable timeframe
Source: EMBO Mol Med. 2025 Apr 1;17(4):625–44. doi: 10.1038/s44321-025-00212-8 (PMC11982353; doi:10.1038/s44321-025-00212-8)
Supplement: Supplementary file 4 — Source data Fig. 2 [file 44321_2025_212_MOESM4_ESM.zip › Figure 2/2B/Figure 2 B-SHMT2_Numerical data.xlsx]

## Sheet: Sheet1
SHMT2	Normal thyroid	Dx tumor	Normal lung R1	R1 lung	Normal lung R2	R2 lung	Normal lung R3	R3 lung
	14.8107	16.1811	14.4192	17.0725	14.4478	16.7249	15.532	17.3434
	14.5767	16.0364	14.6262	17.0748	13.9692	16.8476	14.9212	17.0757
	14.6032	16.184	14.4953	16.9179	14.257	16.9239	15.1058	17.0428
