# Supplementary material for: Proteomics and personalized PDX models identify treatment for a progressive malignancy within an actionable timeframe
Source: EMBO Mol Med. 2025 Apr 1;17(4):625–44. doi: 10.1038/s44321-025-00212-8 (PMC11982353; doi:10.1038/s44321-025-00212-8)
Supplement: Supplementary file 5 — Source data Fig. 3 [file 44321_2025_212_MOESM5_ESM.zip]

Archive with 60 entries (52 files):
- Figure 3/
- __MACOSX/._Figure 3
- Figure 3/3E/
- __MACOSX/Figure 3/._3E
- Figure 3/3B/
- __MACOSX/Figure 3/._3B
- Figure 3/3C/
- __MACOSX/Figure 3/._3C
- Figure 3/3D/
- __MACOSX/Figure 3/._3D
- Figure 3/.DS_Store
- __MACOSX/Figure 3/._.DS_Store
- Figure 3/3A/
- __MACOSX/Figure 3/._3A
- Figure 3/3F/
- __MACOSX/Figure 3/._3F
- Figure 3/3G/
- __MACOSX/Figure 3/._3G
- Figure 3/3E/Figure 3 E_GLUCOSE_13C3_24h_SRT-SETTLE.xlsx
- __MACOSX/Figure 3/3E/._Figure 3 E_GLUCOSE_13C3_24h_SRT-SETTLE.xlsx
- Figure 3/3B/Fig3B-CAM SETTLE Sert.prism
- __MACOSX/Figure 3/3B/._Fig3B-CAM SETTLE Sert.prism
- Figure 3/3C/Fig3C-CAM SETTLE SHIN.prism
- __MACOSX/Figure 3/3C/._Fig3C-CAM SETTLE SHIN.prism
- Figure 3/3D/Figure 3 D_SERINE_13C3_24h_SRT-SETTLE.xlsx
- __MACOSX/Figure 3/3D/._Figure 3 D_SERINE_13C3_24h_SRT-SETTLE.xlsx
- Figure 3/3A/Thumbs.db
- __MACOSX/Figure 3/3A/._Thumbs.db
- Figure 3/3A/Figure 3 A_D1-SRT-2mg.jpg
- __MACOSX/Figure 3/3A/._Figure 3 A_D1-SRT-2mg.jpg
- Figure 3/3A/Figure 3 A_D5-Vehicle Control.jpg
- __MACOSX/Figure 3/3A/._Figure 3 A_D5-Vehicle Control.jpg
- Figure 3/3A/Figure 3 A_D3-Vehicle Control.jpg
- __MACOSX/Figure 3/3A/._Figure 3 A_D3-Vehicle Control.jpg
- Figure 3/3A/Figure 3 A_D1-Vehicle Control.jpg
- __MACOSX/Figure 3/3A/._Figure 3 A_D1-Vehicle Control.jpg
- Figure 3/3A/Figure 3 A_D3-SRT-2mg.jpg
- __MACOSX/Figure 3/3A/._Figure 3 A_D3-SRT-2mg.jpg
- Figure 3/3A/Figure 3 A_D5-SRT-2mg.jpg
- __MACOSX/Figure 3/3A/._Figure 3 A_D5-SRT-2mg.jpg
- Figure 3/3F/Thumbs.db
- __MACOSX/Figure 3/3F/._Thumbs.db
- Figure 3/3F/co-m2.png
- __MACOSX/Figure 3/3F/._co-m2.png
- Figure 3/3F/co-m0.png
- __MACOSX/Figure 3/3F/._co-m0.png
- Figure 3/3F/co-m5.png
- __MACOSX/Figure 3/3F/._co-m5.png
- Figure 3/3F/co-m7.png
- __MACOSX/Figure 3/3F/._co-m7.png
- Figure 3/3F/ax-m2.png
- __MACOSX/Figure 3/3F/._ax-m2.png
- Figure 3/3F/ax-m0.png
- __MACOSX/Figure 3/3F/._ax-m0.png
- Figure 3/3F/ax-m5.png
- __MACOSX/Figure 3/3F/._ax-m5.png
- Figure 3/3F/ax-m7.png
- __MACOSX/Figure 3/3F/._ax-m7.png
- Figure 3/3G/Figure 3-G_TGR% in Month.prism
- __MACOSX/Figure 3/3G/._Figure 3-G_TGR% in Month.prism
