# Supplementary material for: Proteomics and personalized PDX models identify treatment for a progressive malignancy within an actionable timeframe
Source: EMBO Mol Med. 2025 Apr 1;17(4):625–44. doi: 10.1038/s44321-025-00212-8 (PMC11982353; doi:10.1038/s44321-025-00212-8)
Supplement: Supplementary file 5 — Source data Fig. 3 [file 44321_2025_212_MOESM5_ESM.zip › Figure 3/3E/Figure 3 E_GLUCOSE_13C3_24h_SRT-SETTLE.xlsx]

## Sheet: Peak Area
	SETTLE_veh_1	SETTLE_veh_2	SETTLE_veh_3	SETTLE_SRT15_1	SETTLE_SRT15_2	SETTLE_SRT15_3
GLUCOSE_M0	2.17295e+06	1.63888e+06	1.6824e+06	1.71791e+06	1.40512e+06	2.24383e+06
GLUCOSE_M1_13C1	75256	60755.6	69523.3	81055.7	66663	96229.4
GLUCOSE_M2_13C2	0	0	0	5037.86	0	5123.67
GLUCOSE_M3_13C3	0	0	0	0	0	0
GLUCOSE_M4_13C4	3759.67	0	4578.54	6493.93	0	11836
GLUCOSE_M5_13C5	1.68716e+06	1.32026e+06	1.46154e+06	1.79741e+06	2.19774e+06	2.20295e+06
GLUCOSE_M6_13C6	4.70093e+07	3.60471e+07	3.8549e+07	5.15983e+07	6.19876e+07	6.34355e+07
GLYCINE_M0	9.16222e+07	8.66427e+07	9.33868e+07	3.67465e+07	4.50629e+07	5.14101e+07
GLYCINE_M1_13C1	538183	601930	565230	166991	202841	289282
GLYCINE_M2_13C2	493213	522447	443329	54948.6	59188.3	57266.3
SERINE_M0	3.52882e+07	3.48602e+07	3.66485e+07	1.42064e+07	1.67193e+07	1.8449e+07
SERINE_M1_13C1	1.30225e+06	1.28802e+06	1.29057e+06	361330	441600	514163
SERINE_M2_13C2	270816	244535	237904	123626	113135	118002
SERINE_M3_13C3	1.44309e+06	1.57591e+06	1.49548e+06	253591	251315	260416
P-SERINE_M0	4.17821e+06	4.12938e+06	3.98165e+06	50563.2	65752.3	68331.4
P-SERINE_M1_13C1	138205	148566	151454	0	0	0
P-SERINE_M2_13C2	12211.7	13847.5	3546.02	0	0	0
P-SERINE_M3_13C3	978128	728622	995131	0	4608	0
3-PHOSPHOGLYCERATE_M0	4997.52	5393.8	5035.28	0	3494.19	1899.4
3-PHOSPHOGLYCERATE_M1_13C1	2892.5	0	1790.46	0	0	0
3-PHOSPHOGLYCERATE_M2_13C2	56956.7	53389.8	46463	0	0	4156.83
3-PHOSPHOGLYCERATE_M3_13C3	4.70507e+06	4.81179e+06	4.55353e+06	603363	862168	1.01462e+06

## Sheet: Compound Info
Compound Name	Chemical Formula	RT	Mass (m/z)	Category
GLUCOSE_M0	C6H12O6	12.4	179.056
GLUCOSE_M1_13C1	[13]C1C5H12O6	12.4	180.059
GLUCOSE_M1_13C2	[13]C2C4H12O6	12.4	181.063
GLUCOSE_M1_13C3	[13]C3C3H12O6	12.4	182.066
GLUCOSE_M1_13C4	[13]C4C2H12O6	12.4	183.07
GLUCOSE_M1_13C5	[13]C5C1H12O6	12.4	184.073
GLUCOSE_M1_13C6	[13]C6H12O6	12.4	185.076
GLYCINE_M0	C2H5NO2	13.51	76.0393
GLYCINE_M1_13C1	[13]C1C2H5NO2	13.51	89.0427
GLYCINE_M2_13C2	[13]C3H5NO2	13.51	91.0494
SERINE_M0	C3H7NO3	13.71	104.035
SERINE_M1_13C1	[13]C1C2H7NO3	13.71	105.039
SERINE_M2_13C2	[13]C2C1H7NO3	13.71	106.042
SERINE_M3_13C3	[13]C3H7NO3	13.71	107.045
P-SERINE_M0	C3H8NO6P	14.9	186.016
P-SERINE_M1_13C1	[13]C1C2H8NO6P	14.9	187.02
P-SERINE_M2_13C2	[13]C2C1H8NO6P	14.9	188.023
P-SERINE_M3_13C3	[13]C3H8NO6P	14.9	189.026
3-PHOSPHOGLYCERATE_M0	C3H7O7P	16.16	184.987
3-PHOSPHOGLYCERATE_M1_13C1	[13]C1C2H7O7P	16.16	185.989
3-PHOSPHOGLYCERATE_M2_13C2	[13]C2C1H7O7P	16.16	186.992
3-PHOSPHOGLYCERATE_M3_13C3	[13]C3H7O7P	16.16	187.996
