# Supplementary material for: Proteomics and personalized PDX models identify treatment for a progressive malignancy within an actionable timeframe
Source: EMBO Mol Med. 2025 Apr 1;17(4):625–44. doi: 10.1038/s44321-025-00212-8 (PMC11982353; doi:10.1038/s44321-025-00212-8)
Supplement: Supplementary file 5 — Source data Fig. 3 [file 44321_2025_212_MOESM5_ESM.zip › Figure 3/3D/Figure 3 D_SERINE_13C3_24h_SRT-SETTLE.xlsx]

## Sheet: Peak Area
	SETTLE_13CSer_veh_2	SETTLE_13CSer_veh_3	SETTLE_13CSer_ART10_1	SETTLE_13CSer_ART10_2	SETTLE_13CSer_ART10_3	SETTLE_13CSer_combo_1	SETTLE_13CSer_combo_2	SETTLE_13CSer_combo_3	SETTLE_13CSer_SRT10_1	SETTLE_13CSer_SRT10_2	SETTLE_13CSer_SRT10_3
GLUCOSE_M0	1.69741e+07	1.25335e+07	1.66382e+07	1.46365e+07	1.71656e+07	2.49065e+07	1.44579e+07	1.4113e+07	1.50019e+07	1.56186e+07	1.91162e+07
GLUCOSE_M1_13C1	2.57858e+06	2.34534e+06	1.1585e+06	2.51351e+06	2.76055e+06	3.67804e+06	2.42731e+06	2.36682e+06	2.41406e+06	2.42517e+06	2.81173e+06
GLUCOSE_M2_13C2	1.35947e+06	1.30957e+06	1.16564e+06	1.29518e+06	2.05787e+06	1.53755e+06	1.62596e+06	1.79732e+06	1.2649e+06	1.03068e+06	1.34118e+06
GLUCOSE_M3_13C3	6.00294e+06	6.07069e+06	5.32974e+06	5.22789e+06	5.42551e+06	698946	403360	931264	290438	244936	333034
GLUCOSE_M4_13C4	502490	464812	193960	196898	594752	575084	707293	54144.8	0	400055	158762
GLUCOSE_M5_13C5	0	76197.6	74962.3	79936.3	75716.4	75693.8	136298	116871	92253.6	63596.7	193397
GLUCOSE_M6_13C6	1.79412e+06	1.51649e+06	1.9639e+06	1.82548e+06	1.87179e+06	1.90265e+06	1.53105e+06	1.38479e+06	1.53348e+06	1.33647e+06	1.09939e+06
GLYCINE_M0	1.19607e+07	5.87033e+06	6.29264e+06	5.31445e+06	7.08189e+06	3.84632e+06	3.50313e+06	3.21832e+06	3.19238e+06	3.57225e+06	4.01343e+06
GLYCINE_M1_13C1	0	0	0	0	0	0	0	0	0	0	0
GLYCINE_M2_13C2	984297	900894	907589	941495	1.08386e+06	683413	541022	561961	522569	546839	638393
SERINE_M0	1.0555e+06	1.19989e+06	1.05426e+06	1.25079e+06	1.20125e+06	1.02468e+06	999948	1.62011e+06	739654	1.29173e+06	840084
SERINE_M1_13C1	712435	793572	710000	708920	830973	358993	387206	327716	203763	194364	308172
SERINE_M2_13C2	719188	873459	724842	800018	763346	609196	542257	502988	578218	560928	503239
SERINE_M3_13C3	1.66786e+07	1.64547e+07	1.66724e+07	1.56223e+07	1.65147e+07	1.27596e+07	9.67289e+06	9.84739e+06	9.99481e+06	1.00898e+07	1.10889e+07
P-SERINE_M0	0	0	0	0	0	0	0	45199.2	23010	89700.2	0
P-SERINE_M1_13C1	0	0	0	128229	492798	618822	1.07714e+06	741228	389395	206282	965794
P-SERINE_M2_13C2	0	36632.1	16942.5	0	0	49647.7	16850.9	0	0	25115	0
P-SERINE_M3_13C3	334106	296451	281125	0	429420	36993.6	94692.4	36952.3	0	69663.6	0
3-PHOSPHOGLYCERATE_M0	435716	710855	407220	469872	611147	480270	593065	764650	581706	759905	922931
3-PHOSPHOGLYCERATE_M1_13C1	0	31418.9	0	41038.5	56298.4	68509.2	39748.2	81170.3	63478.1	0	151962
3-PHOSPHOGLYCERATE_M2_13C2	206301	255454	171424	326499	298149	752060	387587	661405	415905	269036	549840
3-PHOSPHOGLYCERATE_M3_13C3	78007.1	68042.1	72141.1	79620.3	80045.1	51659.8	14920.2	66330.9	92732	91697.2	90212.9

## Sheet: Compound Info
Compound Name	Chemical Formula	RT	Mass (m/z)	Category
GLUCOSE_M0	C6H12O6	12.4	179.056
GLUCOSE_M1_13C1	[13]C1C5H12O6	12.4	180.059
GLUCOSE_M1_13C2	[13]C2C4H12O6	12.4	181.063
GLUCOSE_M1_13C3	[13]C3C3H12O6	12.4	182.066
GLUCOSE_M1_13C4	[13]C4C2H12O6	12.4	183.07
GLUCOSE_M1_13C5	[13]C5C1H12O6	12.4	184.073
GLUCOSE_M1_13C6	[13]C6H12O6	12.4	185.076
GLYCINE_M0	C2H5NO2	13.51	76.0393
GLYCINE_M1_13C1	[13]C1C2H5NO2	13.51	89.0427
GLYCINE_M2_13C2	[13]C3H5NO2	13.51	91.0494
SERINE_M0	C3H7NO3	13.71	104.035
SERINE_M1_13C1	[13]C1C2H7NO3	13.71	105.039
SERINE_M2_13C2	[13]C2C1H7NO3	13.71	106.042
SERINE_M3_13C3	[13]C3H7NO3	13.71	107.045
P-SERINE_M0	C3H8NO6P	14.9	186.016
P-SERINE_M1_13C1	[13]C1C2H8NO6P	14.9	187.02
P-SERINE_M2_13C2	[13]C2C1H8NO6P	14.9	188.023
P-SERINE_M3_13C3	[13]C3H8NO6P	14.9	189.026
3-PHOSPHOGLYCERATE_M0	C3H7O7P	16.16	184.987
3-PHOSPHOGLYCERATE_M1_13C1	[13]C1C2H7O7P	16.16	185.989
3-PHOSPHOGLYCERATE_M2_13C2	[13]C2C1H7O7P	16.16	186.992
3-PHOSPHOGLYCERATE_M3_13C3	[13]C3H7O7P	16.16	187.996
