# Supplementary material for: Proteomics and personalized PDX models identify treatment for a progressive malignancy within an actionable timeframe
Source: EMBO Mol Med. 2025 Apr 1;17(4):625–44. doi: 10.1038/s44321-025-00212-8 (PMC11982353; doi:10.1038/s44321-025-00212-8)
Supplement: Supplementary file 6 — EV Figures Source Data [file 44321_2025_212_MOESM6_ESM.zip]

Archive with 14 entries (6 files):
- Extended Figures/
- Extended Figures/Figure EV2/
- Extended Figures/Figure EV2/2A/
- Extended Figures/Figure EV2/2A/Extended Figure 2A & 2B-PSPH & PSAT1_Num.dt.xlsx
- Extended Figures/Figure EV3/
- Extended Figures/Figure EV3/.DS_Store
- Extended Figures/Figure EV3/3B/
- Extended Figures/Figure EV3/3B/FigEV3B-MB231nMB468 Sert.prism
- Extended Figures/Figure EV3/3C/
- Extended Figures/Figure EV3/3C/FigEV3C SETTLE Sert 230524.pzfx
- Extended Figures/Figure EV3/3D/
- Extended Figures/Figure EV3/3D/FigEV3D-NSG SETTLE CAM Sert n Trim B116.prism
- Extended Figures/Figure EV3/3E/
- Extended Figures/Figure EV3/3E/FigEV3E-zfish PDX Sert Trim.prism
