# Supplementary material for: Proteomics and personalized PDX models identify treatment for a progressive malignancy within an actionable timeframe
Source: EMBO Mol Med. 2025 Apr 1;17(4):625–44. doi: 10.1038/s44321-025-00212-8 (PMC11982353; doi:10.1038/s44321-025-00212-8)
Supplement: Supplementary file 6 — EV Figures Source Data [file 44321_2025_212_MOESM6_ESM.zip › Extended Figures/Figure EV2/2A/Extended Figure 2A & 2B-PSPH & PSAT1_Num.dt.xlsx]

## Sheet: Sheet1
PSAT1	Normal thyroid	Dx tumor	Normal lung R1	R1 lung	Normal lung R2	R2 lung	Normal lung R3	R3 lung
	12.0933	13.8427	11.2567	14.4551	10.7393	12.5303	11.5234	14.2252
	11.2651	14.5134	11.7349	14.2975	9.41606	13.6262	11.3874	13.2927
	11.8091	14.5566	12.4573	13.2155	9.7977	12.6948	10.2989	13.7086
PSPH	Normal thyroid	Dx tumor	Normal lung R1	R1 lung	Normal lung R2	R2 lung	Normal lung R3	R3 lung
	12.4782	14.991	12.4523	14.4935	12.2521	14.399	12.7335	14.6922
	13.1948	15.1773	12.415	14.4413	11.639	14.3641	13.377	15.1023
	13.2033	15.3168	10.7188	14.3349	12.2141	14.5403	12.3872	14.2587
